# Supplementary material for: Assessment of the Toxicity of Quantum Dots through Biliometric Analysis
Source: Int J Environ Res Public Health. 2021 May 27;18(11):5768. doi: 10.3390/ijerph18115768 (PMC8199113; doi:10.3390/ijerph18115768)
Supplement: Supplementary file 1 [file ijerph-18-05768-s001.zip]

Archive with 1 entries (1 files):
- ijerph-1181543-supplementary.pdf
